# Supplementary material for: Critical evaluation of colon submucosal microdialysis in awake, mobile rats
Source: PLoS One. 2018 Jan 11;13(1):e0191041. doi: 10.1371/journal.pone.0191041 (PMC5764360; doi:10.1371/journal.pone.0191041)
Supplement: S1 File — (XLSX) [file pone.0191041.s006.xlsx]

## Sheet: glucose
animal	A	B1	B2
sample
1	1.92	1.78	0.85
2	1.69	1.56	1.4
3	1.96	0.81	0.83
4	1.33	0.6	0.78
5	1.3	0.51	0.64
6	1.32	0.52	1.07
7	1.11	0.45	0.8
8	1.16	0.48	0.74
9	1.2	0.43	0.68
10	1.11	0.42	0.67

## Sheet: lactate
animal	A	B1	B2
sample
1	0.97	0.34	0.49
2	0.45	1.06	0.21
3	0.45	0.33	0.37
4	0.45	0.42	0.28
5	0.5	0.37	0.43
6	0.63	0.36	0.57
7	0.66	0.35	0.76
8	0.72	0.45	0.8
9	0.59	0.43	0.69
10	0.66	0.39	0.68

## Sheet: lactate-to-glucose
animal	A	B1	B2
sample
1	0.505208	0.191011	0.576471
2	0.266272	0.679487	0.15
3	0.229592	0.407407	0.445783
4	0.338346	0.7	0.358974
5	0.384615	0.72549	0.671875
6	0.477273	0.692308	0.53271
7	0.594595	0.777778	0.95
8	0.62069	0.9375	1.08108
9	0.491667	1	1.01471
10	0.594595	0.928571	1.01493

## Sheet: urea
animal	A	B1	B2
sample
1	15.5	25.7	19
2	14.7	13	12.4
3	14	12.4	13.2
4	13.5	13.3	13.2
5	13.8	12.6	13.4
6	14.3	14	13.4
7	14.5	13.4	12.5
8	13.9	13.1	13
9	13.3	13.8	13
10	13.2	13.4	13.2

## Sheet: RD urea (%)
animal	A	B1	B2
sample
3	39.8693	50.6849	44.7154
4	43.1373	44.5205	44.7154
5	41.1765	49.3151	43.0894
6	37.9085	39.726	43.0894
7	36.6013	43.8356	50.4065
8	40.5229	45.8904	46.3415
9	44.4444	41.0959	46.3415
10	45.098	43.8356	44.7154
